# Supplementary material for: The Optimization of Extraction Process, Antioxidant, Whitening and Antibacterial Effects of Fengdan Peony Flavonoids
Source: Molecules. 2022 Jan 14;27(2):506. doi: 10.3390/molecules27020506 (PMC8780704; doi:10.3390/molecules27020506)
Supplement: Supplementary file 1 [file molecules-27-00506-s001.zip]

Archive with 1 entries (1 files):
- molecules-1520053-supplementary.pdf
